# Supplementary material for: Three new species from Guangdong Province of China, and a molecular assessment of Hygrocybe subsection Hygrocybe
Source: MycoKeys. 2020 Dec 9;75:145–61. doi: 10.3897/mycokeys.75.59600 (PMC7744385; doi:10.3897/mycokeys.75.59600)
Supplement: XML Treatment for Hygrocybe debilipes [file mycokeys.75.59600-treatment1.xml]

<!DOCTYPE tp:taxon-treatment
  PUBLIC "-//TaxonX//DTD Taxonomic Treatment Publishing DTD v0 20100105//EN" "tax-treatment-NSO.dtd">
<tp:taxon-treatment xmlns:tp="http://www.plazi.org/taxpub"><tp:treatment-meta><kwd-group><label>Taxon classification</label><kwd><named-content xmlns:xlink="http://www.w3.org/1999/xlink" content-type="kingdom">Fungi</named-content></kwd><kwd><named-content xmlns:xlink="http://www.w3.org/1999/xlink" content-type="order">Agaricales</named-content></kwd><kwd><named-content xmlns:xlink="http://www.w3.org/1999/xlink" content-type="family">Hygrophoraceae</named-content></kwd></kwd-group><mixed-citation publication-type="journal"><person-group><name><surname>Wang</surname><given-names>Chao-Qun</given-names></name><name><surname>Zhang</surname><given-names>Ming</given-names></name><name><surname>Li</surname><given-names>Tai-Hui</given-names></name></person-group><article-title>Three new species from Guangdong Province of China, and a molecular assessment of <italic><tp:taxon-name><tp:taxon-name-part taxon-name-part-type="genus" reg="Hygrocybe">Hygrocybe</tp:taxon-name-part></tp:taxon-name></italic> subsection <italic><tp:taxon-name><tp:taxon-name-part taxon-name-part-type="genus" reg="Hygrocybe"/><tp:taxon-name-part taxon-name-part-type="subsection" reg="Hygrocybe">Hygrocybe</tp:taxon-name-part></tp:taxon-name></italic></article-title><source>MycoKeys</source><day>09</day><month>12</month><year>2020</year><volume>75</volume><fpage>145</fpage><lpage>161</lpage><pub-id pub-id-type="doi">10.3897/mycokeys.75.59600</pub-id></mixed-citation></tp:treatment-meta><tp:nomenclature><tp:taxon-name><object-id xmlns:xlink="http://www.w3.org/1999/xlink" content-type="arpha" xlink:type="simple">96F62879-6B0F-5C75-9C65-3097624A456A</object-id>
              <tp:taxon-name-part taxon-name-part-type="genus" reg="Hygrocybe">Hygrocybe</tp:taxon-name-part>
              <tp:taxon-name-part taxon-name-part-type="species" reg="debilipes">debilipes</tp:taxon-name-part>
              <object-id xmlns:xlink="http://www.w3.org/1999/xlink" content-type="mycobank" xlink:type="simple">836234</object-id>
            </tp:taxon-name><tp:taxon-authority>C.Q. Wang &amp; T.H. Li</tp:taxon-authority><tp:taxon-status xmlns:xlink="http://www.w3.org/1999/xlink" xlink:type="simple">sp. nov.</tp:taxon-status><xref ref-type="fig" rid="F3">Figures 3A, B</xref><xref ref-type="fig" rid="F4">, 4</xref></tp:nomenclature><tp:treatment-sec sec-type="Typification" id="SECID0EYEAG"><title>Typification.</title><p>China. Guangdong Province, Taishan City, Chuandao Town, Xiachuan Island, on a grassland, elev. ca. 50 m, <named-content xmlns:xlink="http://www.w3.org/1999/xlink" content-type="dwc:verbatimCoordinates" xlink:type="simple"><named-content content-type="geo-json" specific-use="{&#34;type&#34;:&#34;Point&#34;,&#34;coordinates&#34;:[112.575000,21.626667]}" id="NCID0EBFAG" xlink:type="simple">21°37'36"N, 112°34'30"E</named-content></named-content>, 17 July 2017, H. Huang, Q.J. Huang &amp; X.R. Zhong (GDGM59314, holotype!).</p></tp:treatment-sec><tp:treatment-sec sec-type="Sequences ex holotype" id="SECID0EGFAG"><title>Sequences ex holotype.</title><p><ext-link xmlns:xlink="http://www.w3.org/1999/xlink" ext-link-type="gen" xlink:href="MW001783" xlink:type="simple">MW001783</ext-link> (<abbrev xmlns:xlink="http://www.w3.org/1999/xlink" xlink:title="internal transcribed spacer" id="ABBRID0ERFAG" xlink:type="simple">ITS</abbrev>), <ext-link xmlns:xlink="http://www.w3.org/1999/xlink" ext-link-type="gen" xlink:href="MW007877" xlink:type="simple">MW007877</ext-link> (<abbrev xmlns:xlink="http://www.w3.org/1999/xlink" xlink:title="large subunit ribosomal" id="ABBRID0E1FAG" xlink:type="simple">LSU</abbrev>).</p></tp:treatment-sec><tp:treatment-sec sec-type="etymology" id="SECID0E5FAG"><title>Etymology.</title><p>“<italic>debili</italic>-”: not strong, “-<italic>pes</italic>”: stipe. The species epithet “<italic><tp:taxon-name><tp:taxon-name-part taxon-name-part-type="genus" reg="Hygrocybe"/><tp:taxon-name-part taxon-name-part-type="species" reg="debilipes">debilipes</tp:taxon-name-part></tp:taxon-name></italic>” (Lat.) refers to the fragile stipe of the new species.</p></tp:treatment-sec><tp:treatment-sec sec-type="diagnosis" id="SECID0ESGAG"><title>Diagnosis.</title><p><italic><tp:taxon-name><tp:taxon-name-part taxon-name-part-type="genus" reg="Hygrocybe">Hygrocybe</tp:taxon-name-part> <tp:taxon-name-part taxon-name-part-type="species" reg="debilipes">debilipes</tp:taxon-name-part></tp:taxon-name></italic> differs from <italic><tp:taxon-name><tp:taxon-name-part taxon-name-part-type="genus" reg="Hygrocybe">H.</tp:taxon-name-part> <tp:taxon-name-part taxon-name-part-type="species" reg="singeri">singeri</tp:taxon-name-part></tp:taxon-name></italic> in having a smaller pileus, orange red to vivid red pileus before discoloration, pale yellow to light orange lamellae, a fragile and less sticky stipe, ellipsoid to oblong basidiospores, and the distribution in South China Sea islands.</p></tp:treatment-sec><tp:treatment-sec sec-type="description" id="SECID0EOHAG"><title>Description.</title><p>Pileus 5–12 mm diam., conical with an acute umbo when young, convex to hemispherical in age, inrolled at margin, orange red (8A7–8), red to vivid red (9A7–8, 9B7–8), blackening with injury or aging, sticky when moist, hygrophanous. Lamellae free, pale yellow (4A3) to light orange (5A4) when mature, blackening with injury or aging, up to 4 mm broad, distant, waxy, with 1–3 unequal lamellulae between two entire lamellae, with lighter color at lamellar edge. Stipe 22–45 × 2–5 mm, central, cylindrical, equal or slightly tapered at apex, fistulous, semitranslucent, usually too fragile to obtain a complete stipe base, pale yellow (4A3) to light orange (5A4) with white base, blackening with injury or aging, glabrous to fibrillose, moist.</p><p>Basidiospores (7.5)8–11.5(12) × (4.5)5–7(7.5) μm [mean length = 9.4 μm, mean width = 6 μm], Q = 1.3–1.8, Q<sub>m</sub> = 1.6, ellipsoid to oblong, smooth, thin-walled, hyaline. Basidia 32–53 × 8–13 μm, 4-spored, clavate, with sterigmata up to 7 μm long. Pileipellis a cutis of cylindrical hyphae 2–11 μm diam., thin-walled, hyaline. Stipitipellis a cutis or ixocutis of repent, thin-walled, clamped hyphae 2.5–16 μm diam. Hymenophoral trama regular to subregular, consisting of parallel hyphal cells 4–17 μm diam., thin-walled, hyaline.</p></tp:treatment-sec><tp:treatment-sec sec-type="distribution" id="SECID0EXHAG"><title>Habit, habitat and distribution.</title><p>Scattered on grasslands in summer. Known from South China Sea islands.</p></tp:treatment-sec><tp:treatment-sec sec-type="material" id="SECID0E3HAG"><title>Additional specimens examined.</title><p>China. Guangdong Province, Taishan City, Chuandao Town, Xiachuan Island, elev. ca. 50 m, 17 July 2017, Q.J. Huang, H. Huang &amp; X.R. Zhong (GDGM59131, GDGM59133); Zhuhai City, Dawanshan Island, 28 July 2013, T.H. Li, H. Huang &amp; Y.W. Xia (GDGM57013).</p></tp:treatment-sec><tp:treatment-sec sec-type="remarks" id="SECID0EBIAG"><title>Remarks.</title><p><italic><tp:taxon-name><tp:taxon-name-part taxon-name-part-type="genus" reg="Hygrocybe">Hygrocybe</tp:taxon-name-part> <tp:taxon-name-part taxon-name-part-type="species" reg="debilipes">debilipes</tp:taxon-name-part></tp:taxon-name></italic> is morphologically and genetically a distinct species. <italic><tp:taxon-name><tp:taxon-name-part taxon-name-part-type="genus" reg="Hygrocybe">Hygrocybe</tp:taxon-name-part> <tp:taxon-name-part taxon-name-part-type="species" reg="debilipes">debilipes</tp:taxon-name-part></tp:taxon-name></italic> is characterized by its tiny basidioma, orange red to vivid red pileus, pale yellow to light orange lamellae when mature, fragile and semitranslucent stipe, and ellipsoid to oblong basidiospores measuring (7.5)8–11.5(12) × (4.5)5–7(7.5) μm. <italic><tp:taxon-name><tp:taxon-name-part taxon-name-part-type="genus" reg="Hygrocybe">Hygrocybe</tp:taxon-name-part> <tp:taxon-name-part taxon-name-part-type="species" reg="debilipes">debilipes</tp:taxon-name-part></tp:taxon-name></italic> forms a strongly supported independent clade in both <abbrev xmlns:xlink="http://www.w3.org/1999/xlink" xlink:title="internal transcribed spacer" id="ABBRID0EIJAG" xlink:type="simple">ITS</abbrev> and <abbrev xmlns:xlink="http://www.w3.org/1999/xlink" xlink:title="large subunit ribosomal" id="ABBRID0EMJAG" xlink:type="simple">LSU</abbrev> phylogeny trees (Figs <xref ref-type="fig" rid="F1">1</xref>–<xref ref-type="fig" rid="F2">2</xref>).</p><p><italic><tp:taxon-name><tp:taxon-name-part taxon-name-part-type="genus" reg="Hygrocybe">Hygrocybe</tp:taxon-name-part> <tp:taxon-name-part taxon-name-part-type="species" reg="cinereifolia">cinereifolia</tp:taxon-name-part></tp:taxon-name></italic>, originally described from France, is morphologically similar to <italic><tp:taxon-name><tp:taxon-name-part taxon-name-part-type="genus" reg="Hygrocybe">H.</tp:taxon-name-part> <tp:taxon-name-part taxon-name-part-type="species" reg="debilipes">debilipes</tp:taxon-name-part></tp:taxon-name></italic> in its general appearance. However, <italic><tp:taxon-name><tp:taxon-name-part taxon-name-part-type="genus" reg="Hygrocybe">H.</tp:taxon-name-part> <tp:taxon-name-part taxon-name-part-type="species" reg="cinereifolia">cinereifolia</tp:taxon-name-part></tp:taxon-name></italic> has larger basidiomata and grayish to gray lamellae (<xref ref-type="bibr" rid="B8">Courtecuisse 1992</xref>, <ext-link xmlns:xlink="http://www.w3.org/1999/xlink" xlink:type="simple" ext-link-type="uri" xlink:href="http://www.pharmanatur.com/Mycologie/Hygrocybe%20cinereifolia.htm">http://www.pharmanatur.com/Mycologie/Hygrocybe%20cinereifolia.htm</ext-link>). <italic><tp:taxon-name><tp:taxon-name-part taxon-name-part-type="genus" reg="Hygrocybe">Hygrocybe</tp:taxon-name-part> <tp:taxon-name-part taxon-name-part-type="species" reg="singeri">singeri</tp:taxon-name-part></tp:taxon-name></italic>, originally described from northwestern USA, is also morphologically similar to <italic><tp:taxon-name><tp:taxon-name-part taxon-name-part-type="genus" reg="Hygrocybe">H.</tp:taxon-name-part> <tp:taxon-name-part taxon-name-part-type="species" reg="debilipes">debilipes</tp:taxon-name-part></tp:taxon-name></italic>. However, <italic><tp:taxon-name><tp:taxon-name-part taxon-name-part-type="genus" reg="Hygrocybe">H.</tp:taxon-name-part> <tp:taxon-name-part taxon-name-part-type="species" reg="singeri">singeri</tp:taxon-name-part></tp:taxon-name></italic> is larger (10–50 mm diam.), and possesses a yellow to orange pileus and greenish yellow lamellae (<xref ref-type="bibr" rid="B13">Hesler and Smith 1963</xref>).</p></tp:treatment-sec><tp:treatment-sec><!--Section generated to contain objects referenced in tp:taxon-treatment.--><fig id="F3" position="float" orientation="portrait"><object-id xmlns:xlink="http://www.w3.org/1999/xlink" content-type="doi" xlink:type="simple">10.3897/mycokeys.75.59600.figure3</object-id><object-id xmlns:xlink="http://www.w3.org/1999/xlink" content-type="arpha" xlink:type="simple">05993BB6-AA23-5F1E-9CFA-D5DBD10C4473</object-id><label>Figure 3.</label><caption><p>Basidiomes of <italic><tp:taxon-name><tp:taxon-name-part taxon-name-part-type="genus" reg="Hygrocybe">Hygrocybe</tp:taxon-name-part></tp:taxon-name></italic> species <bold>A</bold><italic><tp:taxon-name><tp:taxon-name-part taxon-name-part-type="genus" reg="Hygrocybe">Hygrocybe</tp:taxon-name-part> <tp:taxon-name-part taxon-name-part-type="species" reg="debilipes">debilipes</tp:taxon-name-part></tp:taxon-name></italic> (GDGM59314) <bold>B</bold><italic><tp:taxon-name><tp:taxon-name-part taxon-name-part-type="genus" reg="Hygrocybe">Hygrocybe</tp:taxon-name-part> <tp:taxon-name-part taxon-name-part-type="species" reg="debilipes">debilipes</tp:taxon-name-part></tp:taxon-name></italic> (GDGM57013) <bold>C</bold><italic><tp:taxon-name><tp:taxon-name-part taxon-name-part-type="genus" reg="Hygrocybe">Hygrocybe</tp:taxon-name-part> <tp:taxon-name-part taxon-name-part-type="species" reg="griseonigricans">griseonigricans</tp:taxon-name-part></tp:taxon-name></italic> (GDGM73527) <bold>D</bold><italic><tp:taxon-name><tp:taxon-name-part taxon-name-part-type="genus" reg="Hygrocybe">Hygrocybe</tp:taxon-name-part> <tp:taxon-name-part taxon-name-part-type="species" reg="griseonigricans">griseonigricans</tp:taxon-name-part></tp:taxon-name></italic> (GDGM81394) <bold>E</bold><italic><tp:taxon-name><tp:taxon-name-part taxon-name-part-type="genus" reg="Hygrocybe">Hygrocybe</tp:taxon-name-part> <tp:taxon-name-part taxon-name-part-type="species" reg="rubroconica">rubroconica</tp:taxon-name-part></tp:taxon-name></italic> (GDGM45213) <bold>F</bold><italic><tp:taxon-name><tp:taxon-name-part taxon-name-part-type="genus" reg="Hygrocybe">Hygrocybe</tp:taxon-name-part> <tp:taxon-name-part taxon-name-part-type="species" reg="rubroconica">rubroconica</tp:taxon-name-part></tp:taxon-name></italic> (GDGM45214).</p></caption><graphic xmlns:xlink="http://www.w3.org/1999/xlink" xlink:href="mycokeys-75-145-g003.jpg" position="float" orientation="portrait" xlink:type="simple" id="oo_484587.jpg"><uri content-type="original_file" xlink:type="simple">https://binary.pensoft.net/fig/484587</uri></graphic></fig><fig id="F4" position="float" orientation="portrait"><object-id xmlns:xlink="http://www.w3.org/1999/xlink" content-type="doi" xlink:type="simple">10.3897/mycokeys.75.59600.figure4</object-id><object-id xmlns:xlink="http://www.w3.org/1999/xlink" content-type="arpha" xlink:type="simple">215D3882-ED84-5855-89CD-5BFC4CBCAAC1</object-id><label>Figure 4.</label><caption><p>Microscopic features <italic><tp:taxon-name><tp:taxon-name-part taxon-name-part-type="genus" reg="Hygrocybe">Hygrocybe</tp:taxon-name-part> <tp:taxon-name-part taxon-name-part-type="species" reg="debilipes">debilipes</tp:taxon-name-part></tp:taxon-name></italic> (GDGM59314) <bold>A</bold> basidiospores <bold>B</bold> basidia <bold>C</bold> terminal cells of hymenophoral trama <bold>D</bold> terminal cells of pileipellis.</p></caption><graphic xmlns:xlink="http://www.w3.org/1999/xlink" xlink:href="mycokeys-75-145-g004.jpg" position="float" orientation="portrait" xlink:type="simple" id="oo_484588.jpg"><uri content-type="original_file" xlink:type="simple">https://binary.pensoft.net/fig/484588</uri></graphic></fig><fig id="F1" position="float" orientation="portrait"><object-id xmlns:xlink="http://www.w3.org/1999/xlink" content-type="doi" xlink:type="simple">10.3897/mycokeys.75.59600.figure1</object-id><object-id xmlns:xlink="http://www.w3.org/1999/xlink" content-type="arpha" xlink:type="simple">FEC714EC-2A5E-5376-8B16-97DC90E39347</object-id><label>Figure 1.</label><caption><p>Maximum Likelihood phylogram of genus <italic><tp:taxon-name><tp:taxon-name-part taxon-name-part-type="genus" reg="Hygrocybe">Hygrocybe</tp:taxon-name-part></tp:taxon-name></italic> based on <abbrev xmlns:xlink="http://www.w3.org/1999/xlink" xlink:title="large subunit ribosomal" id="ABBRID0E23AE" xlink:type="simple">LSU</abbrev> matrix, rooted with <italic><tp:taxon-name><tp:taxon-name-part taxon-name-part-type="genus" reg="Hygroaster">Hygroaster</tp:taxon-name-part> <tp:taxon-name-part taxon-name-part-type="species" reg="albellus">albellus</tp:taxon-name-part></tp:taxon-name></italic> (<ext-link xmlns:xlink="http://www.w3.org/1999/xlink" ext-link-type="gen" xlink:href="EF551314" xlink:type="simple">EF551314</ext-link>), <italic><tp:taxon-name><tp:taxon-name-part taxon-name-part-type="genus" reg="Hygroaster">H.</tp:taxon-name-part> <tp:taxon-name-part taxon-name-part-type="species" reg="nodulisporus">nodulisporus</tp:taxon-name-part></tp:taxon-name></italic> (<ext-link xmlns:xlink="http://www.w3.org/1999/xlink" ext-link-type="gen" xlink:href="EF561625" xlink:type="simple">EF561625</ext-link>) and <italic><tp:taxon-name><tp:taxon-name-part taxon-name-part-type="genus" reg="Hygrocybe">H.</tp:taxon-name-part> <tp:taxon-name-part taxon-name-part-type="species" reg="andersonii">andersonii</tp:taxon-name-part></tp:taxon-name></italic> (<ext-link xmlns:xlink="http://www.w3.org/1999/xlink" ext-link-type="gen" xlink:href="KF291171" xlink:type="simple">KF291171</ext-link>). The newly generated sequences in this study are showed in bold. GenBank accession numbers of downloaded sequences or voucher numbers of new sequences are given after the species names. Bootstrap values more than 50% are shown around the branches.</p></caption><graphic xmlns:xlink="http://www.w3.org/1999/xlink" xlink:href="mycokeys-75-145-g001.jpg" position="float" orientation="portrait" xlink:type="simple" id="oo_484585.jpg"><uri content-type="original_file" xlink:type="simple">https://binary.pensoft.net/fig/484585</uri></graphic></fig><fig id="F2" position="float" orientation="portrait"><object-id xmlns:xlink="http://www.w3.org/1999/xlink" content-type="doi" xlink:type="simple">10.3897/mycokeys.75.59600.figure2</object-id><object-id xmlns:xlink="http://www.w3.org/1999/xlink" content-type="arpha" xlink:type="simple">CB91EE45-C0CA-5190-81B2-22FE335FFD7E</object-id><label>Figure 2.</label><caption><p>Maximum-likelihood tree of sect. <tp:taxon-name><tp:taxon-name-part taxon-name-part-type="section" reg="Hygrocybe">Hygrocybe</tp:taxon-name-part></tp:taxon-name> based on <abbrev xmlns:xlink="http://www.w3.org/1999/xlink" xlink:title="internal transcribed spacer" id="ABBRID0ERCAG" xlink:type="simple">ITS</abbrev> matrix, rooted with members of subsect. <tp:taxon-name><tp:taxon-name-part taxon-name-part-type="subsection" reg="Macrosporae">Macrosporae</tp:taxon-name-part></tp:taxon-name>. The newly generated sequences in this study are indicated in bold face. GenBank accession number of downloaded sequence or voucher number of newly generated sequence and place of origin are given after the species name of each sequence. Bootstrap values more than 50% are shown around the branches.</p></caption><graphic xmlns:xlink="http://www.w3.org/1999/xlink" xlink:href="mycokeys-75-145-g002.jpg" position="float" orientation="portrait" xlink:type="simple" id="oo_484586.jpg"><uri content-type="original_file" xlink:type="simple">https://binary.pensoft.net/fig/484586</uri></graphic></fig></tp:treatment-sec><ref-list><ref id="B8"><mixed-citation xmlns:xlink="http://www.w3.org/1999/xlink" xlink:type="simple"><person-group><name name-style="western"><surname>Courtecuisse</surname><given-names>R</given-names></name></person-group> (<year>1992</year>) <article-title>Flore mycologique du littoral – 10 – <italic><tp:taxon-name><tp:taxon-name-part taxon-name-part-type="genus">Hygrocybe</tp:taxon-name-part> <tp:taxon-name-part taxon-name-part-type="species">cinereifolia</tp:taxon-name-part></tp:taxon-name></italic> Courtecuisse &amp; Priou sp. nov. et quelques hygrocybes sabulicoles noircissants.</article-title><source>Documents Mycologiques</source><volume>22</volume>(<issue>86</issue>): <fpage>69</fpage>–<lpage>73</lpage>.</mixed-citation></ref><ref id="B13"><mixed-citation xmlns:xlink="http://www.w3.org/1999/xlink" xlink:type="simple"><person-group><name name-style="western"><surname>Hesler</surname><given-names>LR</given-names></name><name name-style="western"><surname>Smith</surname><given-names>AH</given-names></name></person-group> (<year>1963</year>) <source>North American Species of <italic><tp:taxon-name><tp:taxon-name-part taxon-name-part-type="genus">Hygrophorus</tp:taxon-name-part></tp:taxon-name></italic>.</source><publisher-name>University of Tennessee Press</publisher-name>, <publisher-loc>Knoxville</publisher-loc>, <size units="page">416 pp</size>. <ext-link xlink:type="simple" ext-link-type="doi" xlink:href="10.5962/bhl.title.61976">https://doi.org/10.5962/bhl.title.61976</ext-link></mixed-citation></ref></ref-list></tp:taxon-treatment>
