# Supplementary material for: Three new species from Guangdong Province of China, and a molecular assessment of Hygrocybe subsection Hygrocybe
Source: MycoKeys. 2020 Dec 9;75:145–61. doi: 10.3897/mycokeys.75.59600 (PMC7744385; doi:10.3897/mycokeys.75.59600)
Supplement: XML Treatment for Hygrocybe griseonigricans [file mycokeys.75.59600-treatment2.xml]

<!DOCTYPE tp:taxon-treatment
  PUBLIC "-//TaxonX//DTD Taxonomic Treatment Publishing DTD v0 20100105//EN" "tax-treatment-NSO.dtd">
<tp:taxon-treatment xmlns:tp="http://www.plazi.org/taxpub"><tp:treatment-meta><kwd-group><label>Taxon classification</label><kwd><named-content xmlns:xlink="http://www.w3.org/1999/xlink" content-type="kingdom">Fungi</named-content></kwd><kwd><named-content xmlns:xlink="http://www.w3.org/1999/xlink" content-type="order">Agaricales</named-content></kwd><kwd><named-content xmlns:xlink="http://www.w3.org/1999/xlink" content-type="family">Hygrophoraceae</named-content></kwd></kwd-group><mixed-citation publication-type="journal"><person-group><name><surname>Wang</surname><given-names>Chao-Qun</given-names></name><name><surname>Zhang</surname><given-names>Ming</given-names></name><name><surname>Li</surname><given-names>Tai-Hui</given-names></name></person-group><article-title>Three new species from Guangdong Province of China, and a molecular assessment of <italic><tp:taxon-name><tp:taxon-name-part taxon-name-part-type="genus" reg="Hygrocybe">Hygrocybe</tp:taxon-name-part></tp:taxon-name></italic> subsection <italic><tp:taxon-name><tp:taxon-name-part taxon-name-part-type="genus" reg="Hygrocybe"/><tp:taxon-name-part taxon-name-part-type="subsection" reg="Hygrocybe">Hygrocybe</tp:taxon-name-part></tp:taxon-name></italic></article-title><source>MycoKeys</source><day>09</day><month>12</month><year>2020</year><volume>75</volume><fpage>145</fpage><lpage>161</lpage><pub-id pub-id-type="doi">10.3897/mycokeys.75.59600</pub-id></mixed-citation></tp:treatment-meta><tp:nomenclature><tp:taxon-name><object-id xmlns:xlink="http://www.w3.org/1999/xlink" content-type="arpha" xlink:type="simple">5B886BDB-2EE1-551C-B20F-9ED7708E346F</object-id>
              <tp:taxon-name-part taxon-name-part-type="genus" reg="Hygrocybe">Hygrocybe</tp:taxon-name-part>
              <tp:taxon-name-part taxon-name-part-type="species" reg="griseonigricans">griseonigricans</tp:taxon-name-part>
              <object-id xmlns:xlink="http://www.w3.org/1999/xlink" content-type="mycobank" xlink:type="simple">836235</object-id>
            </tp:taxon-name><tp:taxon-authority>C.Q. Wang &amp; T.H. Li</tp:taxon-authority><tp:taxon-status xmlns:xlink="http://www.w3.org/1999/xlink" xlink:type="simple">sp. nov.</tp:taxon-status><xref ref-type="fig" rid="F3">Figures 3C, D</xref><xref ref-type="fig" rid="F5">, 5</xref></tp:nomenclature><tp:treatment-sec sec-type="Typification" id="SECID0E1NAG"><title>Typification.</title><p>China. Guangdong Province, Nanxiong City, Qingzhang Mountain, elev. ca. 340 m, 15 May 2018, M. Zhang &amp; X.N. Chen (GDGM73527, holotype!).</p></tp:treatment-sec><tp:treatment-sec sec-type="Sequences ex holotype" id="SECID0E6NAG"><title>Sequences ex holotype.</title><p><ext-link xmlns:xlink="http://www.w3.org/1999/xlink" ext-link-type="gen" xlink:href="MW001790" xlink:type="simple">MW001790</ext-link> (<abbrev xmlns:xlink="http://www.w3.org/1999/xlink" xlink:title="internal transcribed spacer" id="ABBRID0EKOAG" xlink:type="simple">ITS</abbrev>), <ext-link xmlns:xlink="http://www.w3.org/1999/xlink" ext-link-type="gen" xlink:href="MW007883" xlink:type="simple">MW007883</ext-link> (<abbrev xmlns:xlink="http://www.w3.org/1999/xlink" xlink:title="large subunit ribosomal" id="ABBRID0ETOAG" xlink:type="simple">LSU</abbrev>).</p></tp:treatment-sec><tp:treatment-sec sec-type="etymology" id="SECID0EXOAG"><title>Etymology.</title><p>“<italic>griseo</italic>-”: gray, “-<italic>nigricans</italic>”: black. The species epithet “<italic><tp:taxon-name><tp:taxon-name-part taxon-name-part-type="genus" reg="Hygrocybe"/><tp:taxon-name-part taxon-name-part-type="species" reg="griseonigricans">griseonigricans</tp:taxon-name-part></tp:taxon-name></italic>” refers to its gray pileus with obvious blackening reaction.</p></tp:treatment-sec><tp:treatment-sec sec-type="diagnosis" id="SECID0ELPAG"><title>Diagnosis.</title><p><italic><tp:taxon-name><tp:taxon-name-part taxon-name-part-type="genus" reg="Hygrocybe">Hygrocybe</tp:taxon-name-part> <tp:taxon-name-part taxon-name-part-type="species" reg="griseonigricans">griseonigricans</tp:taxon-name-part></tp:taxon-name></italic> differs from <italic><tp:taxon-name><tp:taxon-name-part taxon-name-part-type="genus" reg="Hygrocybe">H.</tp:taxon-name-part> <tp:taxon-name-part taxon-name-part-type="species" reg="astatogala">astatogala</tp:taxon-name-part></tp:taxon-name></italic> by having a duller pilus color, variable (subglobose to elongate) basidiopore shapes, 1-, 2- and 4-spored basidia and differences in molecular sequences.</p></tp:treatment-sec><tp:treatment-sec sec-type="description" id="SECID0EHQAG"><title>Description.</title><p>Pileus 25–70 mm diam., broad conical to umbonate disc when young, expanded to umbonate, convex, even to almost plane when mature, white, pale yellow (3A3) to dull yellow (3B3), densely covered with radially arranged black hairy fibrils with appressed or uplifted ends on surface, nigrescent when bruised or mature; margin incurved when young, expanded to straight when mature. Lamellae free, white at first, turning black when bruised or mature, up to 7 mm wide, waxy, fragile, with 1–3 lamelluate between two entire lamellae, edge usually eroded. Stipe 50–150 × 5–12 mm, central, cylindrical, sometimes slightly curve, usually wider at base, hollow, white to yellow at the upper part, usually white at the base, changing to black with age or when bruised, covered with clustered black longitudinal fibrils.</p><p>Basidiospores 9–10.5 × (6)6.5–9.5(10) μm [mean length = 9.7 μm, mean width = 8 μm], Q = (0.95)1.1–1.6, Q<sub>m</sub> = 1.23, globose, subglobose to broadly ovoid, smooth, thin-walled. Basidia 32–44.5 × 8–11.5 μm, 1-, 2- or 4-spored, clavate, with sterigmata up to 10 μm long, sterigmata of 2-spored basidia usually longer than those of 4-spored basidia. Pileipellis a cutis or trichoderm, hyphae 2–15 μm in diam. Hymenophoral trama regular, hyphae 2.5–21 μm broad, translucent, mainly thin-walled rarely thick-walled.</p></tp:treatment-sec><tp:treatment-sec sec-type="distribution" id="SECID0EQQAG"><title>Habit, habitat and distribution.</title><p>Solitary to scattered on soil; basidiomata occurring from April to September. So far known from Southern China.</p></tp:treatment-sec><tp:treatment-sec sec-type="material" id="SECID0EVQAG"><title>Additional specimens examined.</title><p>China. Guangdong Province, Nanxiong City, Qingzhang Mountain, elev. ca. 340 m, 15 May 2018, M. Zhang &amp; X.N. Chen (GDGM73528); Renhua County, Danxia Mountain, elev. ca. 100 m, 12 June 2020, M. Zhang &amp; L.Q. Wu (GDGM81385).</p></tp:treatment-sec><tp:treatment-sec sec-type="remarks" id="SECID0E1QAG"><title>Remarks.</title><p>The distinctive morphological features of <italic><tp:taxon-name><tp:taxon-name-part taxon-name-part-type="genus" reg="Hygrocybe">Hygrocybe</tp:taxon-name-part> <tp:taxon-name-part taxon-name-part-type="species" reg="griseonigricans">griseonigricans</tp:taxon-name-part></tp:taxon-name></italic> are the following: white to dull yellow-colored pileus with black discoloration, white lamellae, white stipe base, and variable basidiospore shapes, from globose, subglobose to broadly ovoid. The <abbrev xmlns:xlink="http://www.w3.org/1999/xlink" xlink:title="internal transcribed spacer" id="ABBRID0ELRAG" xlink:type="simple">ITS</abbrev> and <abbrev xmlns:xlink="http://www.w3.org/1999/xlink" xlink:title="large subunit ribosomal" id="ABBRID0EPRAG" xlink:type="simple">LSU</abbrev> phylogenetic analyses support <italic><tp:taxon-name><tp:taxon-name-part taxon-name-part-type="genus" reg="Hygrocybe">H.</tp:taxon-name-part> <tp:taxon-name-part taxon-name-part-type="species" reg="griseonigricans">griseonigricans</tp:taxon-name-part></tp:taxon-name></italic> as a distinct species within a well-supported clade that includes <italic><tp:taxon-name><tp:taxon-name-part taxon-name-part-type="genus" reg="Hygrocybe">H.</tp:taxon-name-part> <tp:taxon-name-part taxon-name-part-type="species" reg="astatogala">astatogala</tp:taxon-name-part></tp:taxon-name></italic> (Figs <xref ref-type="fig" rid="F1">1</xref>–<xref ref-type="fig" rid="F2">2</xref>).</p><p><italic><tp:taxon-name><tp:taxon-name-part taxon-name-part-type="genus" reg="Hygrocybe">Hygrocybe</tp:taxon-name-part> <tp:taxon-name-part taxon-name-part-type="species" reg="conica">conica</tp:taxon-name-part></tp:taxon-name></italic>, originally described from Germany, is similar to <italic><tp:taxon-name><tp:taxon-name-part taxon-name-part-type="genus" reg="Hygrocybe">H.</tp:taxon-name-part> <tp:taxon-name-part taxon-name-part-type="species" reg="griseonigricans">griseonigricans</tp:taxon-name-part></tp:taxon-name></italic>. However, <italic><tp:taxon-name><tp:taxon-name-part taxon-name-part-type="genus" reg="Hygrocybe">H.</tp:taxon-name-part> <tp:taxon-name-part taxon-name-part-type="species" reg="conica">conica</tp:taxon-name-part></tp:taxon-name></italic> has a larger (up to 100 mm diameter) and somewhat fibrillose pileus, and usually grayish lamellae (<xref ref-type="bibr" rid="B3">Boertmann 2010</xref>). <italic><tp:taxon-name><tp:taxon-name-part taxon-name-part-type="genus" reg="Hygrocybe">Hygrocybe</tp:taxon-name-part> <tp:taxon-name-part taxon-name-part-type="species" reg="astatogala">astatogala</tp:taxon-name-part></tp:taxon-name></italic>, originally described from Madagascar, resembles <italic><tp:taxon-name><tp:taxon-name-part taxon-name-part-type="genus" reg="Hygrocybe">H.</tp:taxon-name-part> <tp:taxon-name-part taxon-name-part-type="species" reg="griseonigricans">griseonigricans</tp:taxon-name-part></tp:taxon-name></italic> in the black fibrils on the pileus. However, <italic><tp:taxon-name><tp:taxon-name-part taxon-name-part-type="genus" reg="Hygrocybe">H.</tp:taxon-name-part> <tp:taxon-name-part taxon-name-part-type="species" reg="astatogala">astatogala</tp:taxon-name-part></tp:taxon-name></italic>, has distinct and persistent conical and yellow to orange pileus, yellow to orange lamellae, and subglobose to ovoid basidiospores (<xref ref-type="bibr" rid="B14">Horak 1990</xref>; <xref ref-type="bibr" rid="B23">Leelavathy et al. 2006</xref>).</p><fig id="F3" position="float" orientation="portrait"><object-id xmlns:xlink="http://www.w3.org/1999/xlink" content-type="doi" xlink:type="simple">10.3897/mycokeys.75.59600.figure3</object-id><object-id xmlns:xlink="http://www.w3.org/1999/xlink" content-type="arpha" xlink:type="simple">05993BB6-AA23-5F1E-9CFA-D5DBD10C4473</object-id><label>Figure 3.</label><caption><p>Basidiomes of <italic><tp:taxon-name><tp:taxon-name-part taxon-name-part-type="genus" reg="Hygrocybe">Hygrocybe</tp:taxon-name-part></tp:taxon-name></italic> species <bold>A</bold><italic><tp:taxon-name><tp:taxon-name-part taxon-name-part-type="genus" reg="Hygrocybe">Hygrocybe</tp:taxon-name-part> <tp:taxon-name-part taxon-name-part-type="species" reg="debilipes">debilipes</tp:taxon-name-part></tp:taxon-name></italic> (GDGM59314) <bold>B</bold><italic><tp:taxon-name><tp:taxon-name-part taxon-name-part-type="genus" reg="Hygrocybe">Hygrocybe</tp:taxon-name-part> <tp:taxon-name-part taxon-name-part-type="species" reg="debilipes">debilipes</tp:taxon-name-part></tp:taxon-name></italic> (GDGM57013) <bold>C</bold><italic><tp:taxon-name><tp:taxon-name-part taxon-name-part-type="genus" reg="Hygrocybe">Hygrocybe</tp:taxon-name-part> <tp:taxon-name-part taxon-name-part-type="species" reg="griseonigricans">griseonigricans</tp:taxon-name-part></tp:taxon-name></italic> (GDGM73527) <bold>D</bold><italic><tp:taxon-name><tp:taxon-name-part taxon-name-part-type="genus" reg="Hygrocybe">Hygrocybe</tp:taxon-name-part> <tp:taxon-name-part taxon-name-part-type="species" reg="griseonigricans">griseonigricans</tp:taxon-name-part></tp:taxon-name></italic> (GDGM81394) <bold>E</bold><italic><tp:taxon-name><tp:taxon-name-part taxon-name-part-type="genus" reg="Hygrocybe">Hygrocybe</tp:taxon-name-part> <tp:taxon-name-part taxon-name-part-type="species" reg="rubroconica">rubroconica</tp:taxon-name-part></tp:taxon-name></italic> (GDGM45213) <bold>F</bold><italic><tp:taxon-name><tp:taxon-name-part taxon-name-part-type="genus" reg="Hygrocybe">Hygrocybe</tp:taxon-name-part> <tp:taxon-name-part taxon-name-part-type="species" reg="rubroconica">rubroconica</tp:taxon-name-part></tp:taxon-name></italic> (GDGM45214).</p></caption><graphic xmlns:xlink="http://www.w3.org/1999/xlink" xlink:href="mycokeys-75-145-g003.jpg" position="float" orientation="portrait" xlink:type="simple" id="oo_484587.jpg"><uri content-type="original_file" xlink:type="simple">https://binary.pensoft.net/fig/484587</uri></graphic></fig><fig id="F4" position="float" orientation="portrait"><object-id xmlns:xlink="http://www.w3.org/1999/xlink" content-type="doi" xlink:type="simple">10.3897/mycokeys.75.59600.figure4</object-id><object-id xmlns:xlink="http://www.w3.org/1999/xlink" content-type="arpha" xlink:type="simple">215D3882-ED84-5855-89CD-5BFC4CBCAAC1</object-id><label>Figure 4.</label><caption><p>Microscopic features <italic><tp:taxon-name><tp:taxon-name-part taxon-name-part-type="genus" reg="Hygrocybe">Hygrocybe</tp:taxon-name-part> <tp:taxon-name-part taxon-name-part-type="species" reg="debilipes">debilipes</tp:taxon-name-part></tp:taxon-name></italic> (GDGM59314) <bold>A</bold> basidiospores <bold>B</bold> basidia <bold>C</bold> terminal cells of hymenophoral trama <bold>D</bold> terminal cells of pileipellis.</p></caption><graphic xmlns:xlink="http://www.w3.org/1999/xlink" xlink:href="mycokeys-75-145-g004.jpg" position="float" orientation="portrait" xlink:type="simple" id="oo_484588.jpg"><uri content-type="original_file" xlink:type="simple">https://binary.pensoft.net/fig/484588</uri></graphic></fig><fig id="F5" position="float" orientation="portrait"><object-id xmlns:xlink="http://www.w3.org/1999/xlink" content-type="doi" xlink:type="simple">10.3897/mycokeys.75.59600.figure5</object-id><object-id xmlns:xlink="http://www.w3.org/1999/xlink" content-type="arpha" xlink:type="simple">F5534B02-C06C-5423-B67C-02B7B49DB74B</object-id><label>Figure 5.</label><caption><p>Microscopic features <italic><tp:taxon-name><tp:taxon-name-part taxon-name-part-type="genus" reg="Hygrocybe">Hygrocybe</tp:taxon-name-part> <tp:taxon-name-part taxon-name-part-type="species" reg="griseonigricans">griseonigricans</tp:taxon-name-part></tp:taxon-name></italic> (GDGM73527) <bold>A</bold> basidiospores <bold>B</bold> basidia <bold>C</bold> terminal cells of hymenophoral trama <bold>D</bold> terminal cells of pileipellis.</p></caption><graphic xmlns:xlink="http://www.w3.org/1999/xlink" xlink:href="mycokeys-75-145-g005.jpg" position="float" orientation="portrait" xlink:type="simple" id="oo_484589.jpg"><uri content-type="original_file" xlink:type="simple">https://binary.pensoft.net/fig/484589</uri></graphic></fig></tp:treatment-sec><tp:treatment-sec><!--Section generated to contain objects referenced in tp:taxon-treatment.--><fig id="F1" position="float" orientation="portrait"><object-id xmlns:xlink="http://www.w3.org/1999/xlink" content-type="doi" xlink:type="simple">10.3897/mycokeys.75.59600.figure1</object-id><object-id xmlns:xlink="http://www.w3.org/1999/xlink" content-type="arpha" xlink:type="simple">FEC714EC-2A5E-5376-8B16-97DC90E39347</object-id><label>Figure 1.</label><caption><p>Maximum Likelihood phylogram of genus <italic><tp:taxon-name><tp:taxon-name-part taxon-name-part-type="genus" reg="Hygrocybe">Hygrocybe</tp:taxon-name-part></tp:taxon-name></italic> based on <abbrev xmlns:xlink="http://www.w3.org/1999/xlink" xlink:title="large subunit ribosomal" id="ABBRID0E23AE" xlink:type="simple">LSU</abbrev> matrix, rooted with <italic><tp:taxon-name><tp:taxon-name-part taxon-name-part-type="genus" reg="Hygroaster">Hygroaster</tp:taxon-name-part> <tp:taxon-name-part taxon-name-part-type="species" reg="albellus">albellus</tp:taxon-name-part></tp:taxon-name></italic> (<ext-link xmlns:xlink="http://www.w3.org/1999/xlink" ext-link-type="gen" xlink:href="EF551314" xlink:type="simple">EF551314</ext-link>), <italic><tp:taxon-name><tp:taxon-name-part taxon-name-part-type="genus" reg="Hygroaster">H.</tp:taxon-name-part> <tp:taxon-name-part taxon-name-part-type="species" reg="nodulisporus">nodulisporus</tp:taxon-name-part></tp:taxon-name></italic> (<ext-link xmlns:xlink="http://www.w3.org/1999/xlink" ext-link-type="gen" xlink:href="EF561625" xlink:type="simple">EF561625</ext-link>) and <italic><tp:taxon-name><tp:taxon-name-part taxon-name-part-type="genus" reg="Hygrocybe">H.</tp:taxon-name-part> <tp:taxon-name-part taxon-name-part-type="species" reg="andersonii">andersonii</tp:taxon-name-part></tp:taxon-name></italic> (<ext-link xmlns:xlink="http://www.w3.org/1999/xlink" ext-link-type="gen" xlink:href="KF291171" xlink:type="simple">KF291171</ext-link>). The newly generated sequences in this study are showed in bold. GenBank accession numbers of downloaded sequences or voucher numbers of new sequences are given after the species names. Bootstrap values more than 50% are shown around the branches.</p></caption><graphic xmlns:xlink="http://www.w3.org/1999/xlink" xlink:href="mycokeys-75-145-g001.jpg" position="float" orientation="portrait" xlink:type="simple" id="oo_484585.jpg"><uri content-type="original_file" xlink:type="simple">https://binary.pensoft.net/fig/484585</uri></graphic></fig><fig id="F2" position="float" orientation="portrait"><object-id xmlns:xlink="http://www.w3.org/1999/xlink" content-type="doi" xlink:type="simple">10.3897/mycokeys.75.59600.figure2</object-id><object-id xmlns:xlink="http://www.w3.org/1999/xlink" content-type="arpha" xlink:type="simple">CB91EE45-C0CA-5190-81B2-22FE335FFD7E</object-id><label>Figure 2.</label><caption><p>Maximum-likelihood tree of sect. <tp:taxon-name><tp:taxon-name-part taxon-name-part-type="section" reg="Hygrocybe">Hygrocybe</tp:taxon-name-part></tp:taxon-name> based on <abbrev xmlns:xlink="http://www.w3.org/1999/xlink" xlink:title="internal transcribed spacer" id="ABBRID0ERCAG" xlink:type="simple">ITS</abbrev> matrix, rooted with members of subsect. <tp:taxon-name><tp:taxon-name-part taxon-name-part-type="subsection" reg="Macrosporae">Macrosporae</tp:taxon-name-part></tp:taxon-name>. The newly generated sequences in this study are indicated in bold face. GenBank accession number of downloaded sequence or voucher number of newly generated sequence and place of origin are given after the species name of each sequence. Bootstrap values more than 50% are shown around the branches.</p></caption><graphic xmlns:xlink="http://www.w3.org/1999/xlink" xlink:href="mycokeys-75-145-g002.jpg" position="float" orientation="portrait" xlink:type="simple" id="oo_484586.jpg"><uri content-type="original_file" xlink:type="simple">https://binary.pensoft.net/fig/484586</uri></graphic></fig></tp:treatment-sec><ref-list><ref id="B3"><mixed-citation xmlns:xlink="http://www.w3.org/1999/xlink" xlink:type="simple"><person-group><name name-style="western"><surname>Boertmann</surname><given-names>D</given-names></name></person-group> (<year>2010</year>) <source>The Genus <italic><tp:taxon-name><tp:taxon-name-part taxon-name-part-type="genus">Hygrocybe</tp:taxon-name-part></tp:taxon-name></italic>, 2<sup>nd</sup> revised edition (<tp:taxon-name><tp:taxon-name-part taxon-name-part-type="kingdom">Fungi</tp:taxon-name-part></tp:taxon-name> of Northern Europe – vol. 1).</source><publisher-name>Danish Mycological Society</publisher-name>, <publisher-loc>Copenhagen</publisher-loc>, <size units="page">200 pp</size>.</mixed-citation></ref><ref id="B14"><mixed-citation xmlns:xlink="http://www.w3.org/1999/xlink" xlink:type="simple"><person-group><name name-style="western"><surname>Horak</surname><given-names>E</given-names></name></person-group> (<year>1990</year>) <article-title>Monograph of the New Zealand <tp:taxon-name><tp:taxon-name-part taxon-name-part-type="family">Hygrophoraceae</tp:taxon-name-part></tp:taxon-name> (<tp:taxon-name><tp:taxon-name-part taxon-name-part-type="order">Agaricales</tp:taxon-name-part></tp:taxon-name>).</article-title><source>New Zealand Journal of Botany</source><volume>28</volume>(<issue>3</issue>): <fpage>255</fpage>–<lpage>309</lpage>. <ext-link xlink:type="simple" ext-link-type="doi" xlink:href="10.1080/0028825X.1990.10412313">https://doi.org/10.1080/0028825X.1990.10412313</ext-link></mixed-citation></ref><ref id="B23"><mixed-citation xmlns:xlink="http://www.w3.org/1999/xlink" xlink:type="simple"><person-group><name name-style="western"><surname>Leelavathy</surname><given-names>KM</given-names></name><name name-style="western"><surname>Manimohan</surname><given-names>P</given-names></name><name name-style="western"><surname>Arnolds</surname><given-names>EJM</given-names></name></person-group> (<year>2006</year>) <article-title><italic><tp:taxon-name><tp:taxon-name-part taxon-name-part-type="genus">Hygrocybe</tp:taxon-name-part></tp:taxon-name></italic> in Kerala State, India.</article-title><source>Persoonia</source><volume>19</volume>(<issue>1</issue>): <fpage>101</fpage>–<lpage>151</lpage>.</mixed-citation></ref></ref-list></tp:taxon-treatment>
