# Supplementary material for: Three new species from Guangdong Province of China, and a molecular assessment of Hygrocybe subsection Hygrocybe
Source: MycoKeys. 2020 Dec 9;75:145–61. doi: 10.3897/mycokeys.75.59600 (PMC7744385; doi:10.3897/mycokeys.75.59600)
Supplement: XML Treatment for Hygrocybe rubroconica [file mycokeys.75.59600-treatment3.xml]

<!DOCTYPE tp:taxon-treatment
  PUBLIC "-//TaxonX//DTD Taxonomic Treatment Publishing DTD v0 20100105//EN" "tax-treatment-NSO.dtd">
<tp:taxon-treatment xmlns:tp="http://www.plazi.org/taxpub"><tp:treatment-meta><kwd-group><label>Taxon classification</label><kwd><named-content xmlns:xlink="http://www.w3.org/1999/xlink" content-type="kingdom">Fungi</named-content></kwd><kwd><named-content xmlns:xlink="http://www.w3.org/1999/xlink" content-type="order">Agaricales</named-content></kwd><kwd><named-content xmlns:xlink="http://www.w3.org/1999/xlink" content-type="family">Hygrophoraceae</named-content></kwd></kwd-group><mixed-citation publication-type="journal"><person-group><name><surname>Wang</surname><given-names>Chao-Qun</given-names></name><name><surname>Zhang</surname><given-names>Ming</given-names></name><name><surname>Li</surname><given-names>Tai-Hui</given-names></name></person-group><article-title>Three new species from Guangdong Province of China, and a molecular assessment of <italic><tp:taxon-name><tp:taxon-name-part taxon-name-part-type="genus" reg="Hygrocybe">Hygrocybe</tp:taxon-name-part></tp:taxon-name></italic> subsection <italic><tp:taxon-name><tp:taxon-name-part taxon-name-part-type="genus" reg="Hygrocybe"/><tp:taxon-name-part taxon-name-part-type="subsection" reg="Hygrocybe">Hygrocybe</tp:taxon-name-part></tp:taxon-name></italic></article-title><source>MycoKeys</source><day>09</day><month>12</month><year>2020</year><volume>75</volume><fpage>145</fpage><lpage>161</lpage><pub-id pub-id-type="doi">10.3897/mycokeys.75.59600</pub-id></mixed-citation></tp:treatment-meta><tp:nomenclature><tp:taxon-name><object-id xmlns:xlink="http://www.w3.org/1999/xlink" content-type="arpha" xlink:type="simple">A577A0A3-68AB-502B-AC4B-8513B8DF2733</object-id>
              <tp:taxon-name-part taxon-name-part-type="genus" reg="Hygrocybe">Hygrocybe</tp:taxon-name-part>
              <tp:taxon-name-part taxon-name-part-type="species" reg="rubroconica">rubroconica</tp:taxon-name-part>
              <object-id xmlns:xlink="http://www.w3.org/1999/xlink" content-type="mycobank" xlink:type="simple">837541</object-id>
            </tp:taxon-name><tp:taxon-authority>C.Q. Wang &amp; T.H. Li</tp:taxon-authority><tp:taxon-status xmlns:xlink="http://www.w3.org/1999/xlink" xlink:type="simple">sp. nov.</tp:taxon-status><xref ref-type="fig" rid="F3">Figures 3E, F</xref><xref ref-type="fig" rid="F6">, 6</xref></tp:nomenclature><tp:treatment-sec sec-type="Typification" id="SECID0EU2AG"><title>Typification.</title><p>China. Guangdong Province, Shaoguan City, Ruyang County, Nanling Natural Reserve, elev. ca 1180 m, 15 May 2015, Ming Zhang, Hao Huang and Jiang Xu (GDGM45213, Holotype!).</p></tp:treatment-sec><tp:treatment-sec sec-type="Sequences ex holotype" id="SECID0EZ2AG"><title>Sequences ex holotype.</title><p><ext-link xmlns:xlink="http://www.w3.org/1999/xlink" ext-link-type="gen" xlink:href="MW001786" xlink:type="simple">MW001786</ext-link> (<abbrev xmlns:xlink="http://www.w3.org/1999/xlink" xlink:title="internal transcribed spacer" id="ABBRID0EE3AG" xlink:type="simple">ITS</abbrev>), <ext-link xmlns:xlink="http://www.w3.org/1999/xlink" ext-link-type="gen" xlink:href="MW007881" xlink:type="simple">MW007881</ext-link> (<abbrev xmlns:xlink="http://www.w3.org/1999/xlink" xlink:title="large subunit ribosomal" id="ABBRID0EN3AG" xlink:type="simple">LSU</abbrev>).</p></tp:treatment-sec><tp:treatment-sec sec-type="etymology" id="SECID0ER3AG"><title>Etymology.</title><p>“<italic>rubro</italic>-”: red, “-<italic><tp:taxon-name><tp:taxon-name-part taxon-name-part-type="genus" reg="Hygrocybe"/><tp:taxon-name-part taxon-name-part-type="species" reg="conica">conica</tp:taxon-name-part></tp:taxon-name></italic>”: conical. The species epithet “<italic><tp:taxon-name><tp:taxon-name-part taxon-name-part-type="genus" reg="Hygroaster"/><tp:taxon-name-part taxon-name-part-type="species" reg="rubroconica">rubroconica</tp:taxon-name-part></tp:taxon-name></italic>” refers to its red pileus surface.</p></tp:treatment-sec><tp:treatment-sec sec-type="diagnosis" id="SECID0EN4AG"><title>Diagnosis.</title><p><italic><tp:taxon-name><tp:taxon-name-part taxon-name-part-type="genus" reg="Hygrocybe">Hygrocybe</tp:taxon-name-part> <tp:taxon-name-part taxon-name-part-type="species" reg="rubroconica">rubroconica</tp:taxon-name-part></tp:taxon-name></italic> differs from <italic><tp:taxon-name><tp:taxon-name-part taxon-name-part-type="genus" reg="Hygrocybe">H.</tp:taxon-name-part> <tp:taxon-name-part taxon-name-part-type="species" reg="conica">conica</tp:taxon-name-part></tp:taxon-name></italic> by having redder pileus, white to light reddish white and ventricose to broadly ventricose lamellae, simitranslucent stipe covered with white fibrils at first, and mainly 2-spored basidia.</p></tp:treatment-sec><tp:treatment-sec sec-type="description" id="SECID0EJ5AG"><title>Description.</title><p>Pileus 5–25 mm broad, conical, conical when young, broadly conical, hemisphere to plano-convex when mature, sometimes with an umbo in center, red to vivid red (10A7–8, 10B7–8), usually darker at disc, translucently striate from the margin to about a half of radius, blackening when bruised or mature; margin incurved, white to light yellow to reddish yellow (4A5–6). Lamellae free, ventricose to broadly ventricose, white to yellowish white, blackening when bruised or mature, up to 4 mm broad, distinct, waxy, fragile, with 1–3 lamellula between two entire lamellae. Stipe 20–40 mm long, 1–4 mm thick, central, cylindrical, slightly enlarged towards the base, hollow, simitranslucent, pale yellow (4A3) to brownish orange (5C3–5), nigrescent when bruised or old, usually covered with white longitudinal fine fibrils when young.</p><fig id="F6" position="float" orientation="portrait"><object-id xmlns:xlink="http://www.w3.org/1999/xlink" content-type="doi" xlink:type="simple">10.3897/mycokeys.75.59600.figure6</object-id><object-id xmlns:xlink="http://www.w3.org/1999/xlink" content-type="arpha" xlink:type="simple">5CE283DE-DDE0-551A-AC5C-A3631EE04DAB</object-id><label>Figure 6.</label><caption><p>Microscopic features <italic><tp:taxon-name><tp:taxon-name-part taxon-name-part-type="genus" reg="Hygrocybe">Hygrocybe</tp:taxon-name-part> <tp:taxon-name-part taxon-name-part-type="species" reg="rubroconica">rubroconica</tp:taxon-name-part></tp:taxon-name></italic> (GDGM45213) <bold>A</bold> basidiospores <bold>B</bold> basidia <bold>C</bold> Hymenophoral trama cells <bold>D</bold> terminal cells of pileipellis.</p></caption><graphic xmlns:xlink="http://www.w3.org/1999/xlink" xlink:href="mycokeys-75-145-g006.jpg" position="float" orientation="portrait" xlink:type="simple" id="oo_484590.jpg"><uri content-type="original_file" xlink:type="simple">https://binary.pensoft.net/fig/484590</uri></graphic></fig><p>Basidiospores (7.5)8–10.5(11) × (6.5)7–8.5 μm [mean length = 9 μm, mean width = 7.6 μm], Q = 1–1.47, Q<sub>m</sub> = 1.2, globose, subglobose, broadly ellipsoid to ellipsoid, smooth, thin-walled. Basidia 25.5–45 × 8.5–12 μm, mainly 2-spored, rarely 4-spored, clavate, containing some black endochrome in KOH, with sterigmata up to 10.5 μm long. Pseudocystidia present. Pileipellis as a cutis, comprised of parallel hyphae 4–10 μm wide, occasionally with bend hyphae, with some black inclusions. Stipipellis made up of parallel hyphae, occasionally with some thick-walled haphae. Hymenophoral trama regular, of hyaline and thin-walled hyphae 8.5–17 μm wide, sometimes containing blackish brown materials.</p></tp:treatment-sec><tp:treatment-sec sec-type="distribution" id="SECID0ES6AG"><title>Habit, habitat and distribution.</title><p>Scattered to clustered on moist soil in forests; occurring from April to September. So far only known from Southern China.</p></tp:treatment-sec><tp:treatment-sec sec-type="material" id="SECID0EX6AG"><title>Additional specimens examined.</title><p>China. Guangdong Province, Ruyang County, Nanling Natural Reserve, elev. ca. 1400 m, <named-content xmlns:xlink="http://www.w3.org/1999/xlink" content-type="dwc:verbatimCoordinates" xlink:type="simple"><named-content content-type="geo-json" specific-use="{&#34;type&#34;:&#34;Point&#34;,&#34;coordinates&#34;:[113.016667,25.483333]}" id="NCID0EAABG" xlink:type="simple">24°89'N, 113°01'E</named-content></named-content>, 16 June 2014, M. Zhang &amp; T. Li (GDGM45209); same location, 15 May 2015, M. Zhang, H. Huang &amp; J. Xu (GDGM45214).</p></tp:treatment-sec><tp:treatment-sec sec-type="remarks" id="SECID0EFABG"><title>Remarks.</title><p><italic><tp:taxon-name><tp:taxon-name-part taxon-name-part-type="genus" reg="Hygrocye">Hygrocye</tp:taxon-name-part> <tp:taxon-name-part taxon-name-part-type="species" reg="rubroconica">rubroconica</tp:taxon-name-part></tp:taxon-name></italic> is characterized by the red pileus, ventricose to broadly ventricose lamellae, nearly translucent stipe covered with white fibrils at first, globose to ellipsoid basidiospores, mainly 2-spored basidia, and the presence of pseudocystidia.</p><p><italic><tp:taxon-name><tp:taxon-name-part taxon-name-part-type="genus" reg="Hygrocybe">Hygrocybe</tp:taxon-name-part> <tp:taxon-name-part taxon-name-part-type="species" reg="veselskyi">veselskyi</tp:taxon-name-part></tp:taxon-name></italic> Singer &amp; Kuthan, originally described from Czechoslovakia, resembles <italic><tp:taxon-name><tp:taxon-name-part taxon-name-part-type="genus" reg="Hygrocybe">H.</tp:taxon-name-part> <tp:taxon-name-part taxon-name-part-type="species" reg="rubroconica">rubroconica</tp:taxon-name-part></tp:taxon-name></italic> in its general appearance due to the red pileus and black staining reaction when touched or mature; however, <italic><tp:taxon-name><tp:taxon-name-part taxon-name-part-type="genus" reg="Hygrocybe">H.</tp:taxon-name-part> <tp:taxon-name-part taxon-name-part-type="species" reg="veselskyi">veselskyi</tp:taxon-name-part></tp:taxon-name></italic> differs from <italic><tp:taxon-name><tp:taxon-name-part taxon-name-part-type="genus" reg="Hygrocybe">H.</tp:taxon-name-part> <tp:taxon-name-part taxon-name-part-type="species" reg="rubroconica">rubroconica</tp:taxon-name-part></tp:taxon-name></italic> since it has yellow lamellae and bigger basidiospores measuring 10–12.5 × 5.3–6 μm (<xref ref-type="bibr" rid="B5">Candusso 1997</xref>).</p></tp:treatment-sec><tp:treatment-sec><!--Section generated to contain objects referenced in tp:taxon-treatment.--><fig id="F3" position="float" orientation="portrait"><object-id xmlns:xlink="http://www.w3.org/1999/xlink" content-type="doi" xlink:type="simple">10.3897/mycokeys.75.59600.figure3</object-id><object-id xmlns:xlink="http://www.w3.org/1999/xlink" content-type="arpha" xlink:type="simple">05993BB6-AA23-5F1E-9CFA-D5DBD10C4473</object-id><label>Figure 3.</label><caption><p>Basidiomes of <italic><tp:taxon-name><tp:taxon-name-part taxon-name-part-type="genus" reg="Hygrocybe">Hygrocybe</tp:taxon-name-part></tp:taxon-name></italic> species <bold>A</bold><italic><tp:taxon-name><tp:taxon-name-part taxon-name-part-type="genus" reg="Hygrocybe">Hygrocybe</tp:taxon-name-part> <tp:taxon-name-part taxon-name-part-type="species" reg="debilipes">debilipes</tp:taxon-name-part></tp:taxon-name></italic> (GDGM59314) <bold>B</bold><italic><tp:taxon-name><tp:taxon-name-part taxon-name-part-type="genus" reg="Hygrocybe">Hygrocybe</tp:taxon-name-part> <tp:taxon-name-part taxon-name-part-type="species" reg="debilipes">debilipes</tp:taxon-name-part></tp:taxon-name></italic> (GDGM57013) <bold>C</bold><italic><tp:taxon-name><tp:taxon-name-part taxon-name-part-type="genus" reg="Hygrocybe">Hygrocybe</tp:taxon-name-part> <tp:taxon-name-part taxon-name-part-type="species" reg="griseonigricans">griseonigricans</tp:taxon-name-part></tp:taxon-name></italic> (GDGM73527) <bold>D</bold><italic><tp:taxon-name><tp:taxon-name-part taxon-name-part-type="genus" reg="Hygrocybe">Hygrocybe</tp:taxon-name-part> <tp:taxon-name-part taxon-name-part-type="species" reg="griseonigricans">griseonigricans</tp:taxon-name-part></tp:taxon-name></italic> (GDGM81394) <bold>E</bold><italic><tp:taxon-name><tp:taxon-name-part taxon-name-part-type="genus" reg="Hygrocybe">Hygrocybe</tp:taxon-name-part> <tp:taxon-name-part taxon-name-part-type="species" reg="rubroconica">rubroconica</tp:taxon-name-part></tp:taxon-name></italic> (GDGM45213) <bold>F</bold><italic><tp:taxon-name><tp:taxon-name-part taxon-name-part-type="genus" reg="Hygrocybe">Hygrocybe</tp:taxon-name-part> <tp:taxon-name-part taxon-name-part-type="species" reg="rubroconica">rubroconica</tp:taxon-name-part></tp:taxon-name></italic> (GDGM45214).</p></caption><graphic xmlns:xlink="http://www.w3.org/1999/xlink" xlink:href="mycokeys-75-145-g003.jpg" position="float" orientation="portrait" xlink:type="simple" id="oo_484587.jpg"><uri content-type="original_file" xlink:type="simple">https://binary.pensoft.net/fig/484587</uri></graphic></fig></tp:treatment-sec><ref-list><ref id="B5"><mixed-citation xmlns:xlink="http://www.w3.org/1999/xlink" xlink:type="simple"><person-group><name name-style="western"><surname>Candusso</surname><given-names>M</given-names></name></person-group> (<year>1997</year>) <source><tp:taxon-name><tp:taxon-name-part taxon-name-part-type="kingdom">Fungi</tp:taxon-name-part></tp:taxon-name> Europaei 6. <italic><tp:taxon-name><tp:taxon-name-part taxon-name-part-type="genus">Hygrophorus</tp:taxon-name-part></tp:taxon-name></italic> s.l.</source><publisher-name>Libreria Basso</publisher-name>, <publisher-loc>Alassio</publisher-loc>, <size units="page">784 pp</size>.</mixed-citation></ref></ref-list></tp:taxon-treatment>
